# Supplementary material for: Unveiling the Role Displayed by Penicillium digitatum PdMut3 Transcription Factor in Pathogen–Fruit Interaction
Source: J Fungi (Basel). 2021 Oct 3;7(10):828. doi: 10.3390/jof7100828 (PMC8540835; doi:10.3390/jof7100828)
Supplement: Supplementary file 1 [file jof-07-00828-s001.zip]

Archive with 1 entries (1 files):
- jof-1409199-supplementary.pdf
